# Supplementary material for: Antibacterial and Anti-Quorum Sensing Properties of Silver Nanoparticles Phytosynthesized Using Embelia ruminata
Source: Plants (Basel). 2024 Jan 8;13(2):168. doi: 10.3390/plants13020168 (PMC10821412; doi:10.3390/plants13020168)
Supplement: Supplementary file 1 [file plants-13-00168-s001.zip]

Archive with 1 entries (1 files):
- plants-2780734-supplementary.pdf
